# Supplementary material for: Integrated RNA-Seq and DAP-Seq Analyses Identify a DntMYB1-Centered Regulatory Module Controlling Purple Flower Formation in Nobile-Type Dendrobium
Source: Plants (Basel). 2026 May 21;15(10):1587. doi: 10.3390/plants15101587 (PMC13211049; doi:10.3390/plants15101587)
Supplement: Supplementary file 1 [file plants-15-01587-s001.zip]

Archive with 1 entries (1 files):
- Supplementary Table-1.xlsx
