# Supplementary material for: Integrated RNA-Seq and DAP-Seq Analyses Identify a DntMYB1-Centered Regulatory Module Controlling Purple Flower Formation in Nobile-Type Dendrobium
Source: Plants (Basel). 2026 May 21;15(10):1587. doi: 10.3390/plants15101587 (PMC13211049; doi:10.3390/plants15101587)
Supplement: Supplementary file 1 [file plants-15-01587-s001.zip › Supplementary Table-1.xlsx]

## Sheet: Table S1
Supplementary Table S1. Primers used in this study
Primer name	Primer sequence （5'-3')	Primer used in
DntActin-F	TGCTTCTAAAGTTTGCTAT	qRT-PCR
DntActin-R	ACTCAATCCAGACTACAA	qRT-PCR
DntMYB1-Q-F	CTACCAGGTCGAACAGAT	qRT-PCR
DntMYB1-Q-R	TGAGATTAGAGGCAGGAG	qRT-PCR
DntMYB1-ORF-F	ATGGGAAGGAATTCGTGCAGT	ORF-cloning
DntMYB1-ORF-R	CTAGAATCCACCTCCAAGATCAA	ORF-cloning
DntMYB1-OE-F	gactagtATGGGAAGGAATTCGTGC	Overexpression assay
DntMYB1-OE-R	ggggtaccCTAGAATCCACCTCCAAG	Overexpression assay
Y1H pGADT7-DntMYB1-F	GAGTACCCATACGACGTACCAGATTACGCTCATATGGGAAGGAATTCGTGCAGTTTCAAGGAAG	Y1H
Y1H pGADT7-DntMYB1-R	GGTTTTTCAGTATCTACGATTCATCTGCAGCTCGAGCTAGAATCCACCTCCAAGAT
009842P-Abi-F	CCCAAGCTT AACTAACGTCCACGTAAG
009842P-Abi-R	TCCCCCGGG GAATTATGGAGAGCTAATAA
004551P-Abi-F	CCCAAGCTT GAACCTTCCAACAACACT
004551P-Abi-R	TCCCCCGGG TATTTTAGTTAGTTTATTGA
DntMYB1-pET30-F	CCTCGGGATCGAGGGAAGGATTTCACATATGGGTCGTAATAGTTGTAGCTTTAAAGAAGGTCTGAATAAAGGCG	Protein expression
DntMYB1-pET30-R	TCGACTGAGCCTTTCGTTTTATTTGAAGCTTTTAATGGTGATGATGATGATGAAAACCGCCACCCAGATCAAACA	Protein expression
009842P-Probe1 F-bio：	TAATGAAGGTCGTTAATCATACTC	EMSA
009842P-Probe1 R	GAGTATGATTAACGACCTTCATTAA
004551P-Probe4 F-bio	GTTCGAACCTTCCAACAACACTTTTA
004551P-Probe4 R	TAAAAGTGTTGTTGGAAGGTTCGAAC
009842P-Probe1-mut F-bio	TTAATGAATCACTGCTATCATACTC
009842P-Probe1-mut R	GAGTATGATAGCAGTGATTCATTAA
004551P-Probe4-mut F-bio	GTTCGAGTAGTTAGCTACTACTTTTA
004551P-Probe4-mut R	TAAAAGTAGTAGCTAACTACTCGAAC
009842P-Probe1 F（cold）	TTAATGAAGGTCGTTAATCATACTC
004551P-Probe4 F（cold）	GTTCGAACCTTCCAACAACACTTTTA
22288-62-F	CGGGATCCATGGGAAGGAATTCGTGC	DLR
22288-62-R	GGGGTACCCTAGAATCCACCTCCAAG
009842P-0800-F	GGGGTACCTGCACCTCTTCAAAAGTAC
009842P-0800-R	TCCCCCGGGGAGAGCTACTGAGAAAGA
004551P-0800-F	GGGGTACCATGGTATGGCGAACTCAG
004551P-0800-R	TCCCCCGGGTAGCAAGTAAAGAATGAT

## Sheet: Table S2
Supplementary Table S2.Accession numbers of R2R3-MYB proteins used for phylogenetic and sequence alignment analyse
Gene name	ID number	Species	Sequence
PhAN2	AAF66727	Petunia hybrida	>PhAN2 MSTSNASTSGVRKGAWTEEEDLLLRECIDKYGEGKWHLVPVRAGLNRCRKSCRLRWLNYLRPHIKRGDFSLDEVDLILRLHKLLGNRWSLIAGRLPGRTANDVKNYWNTHLRKKLIAPHDQKQESKNKAVKITENNIIKPRPRTFSRPAMNNFPCWNGKSCNKNTIDKNEGDTEIIKFSDEKQKPEESIDDGLQWWANLLANNIEIEELVSCNSPTLLHEETAPSVNAESSLTQGGGSGLSDFSVDIDDIWDLVS
AtPAP1	AAG42001	Arabidopsis thaliana	>AtPAP1 MEGSSKGLRKGAWTTEEDSLLRQCINKYGEGKWHQVPVRAGLNRCRKSCRLRWLNYLKPSIKRGKLSSDEVDLLLRLHRLLGNRWSLIAGRLPGRTANDVKNYWNTHLSKKHEPCCKIKMKKRDITPIPTTPALKNNVYKPRPRSFTVNNDCNHLNAPPKVDVNPPCLGLNINNVCDNSIIYNKDKKKDQLVNNLIDGDNMWLEKFLEESQEVDILVPEATTTEKGDTLAFDVDQLWSLFDGETVKFD
AtPAP2	AAG42002	Arabidopsis thaliana	>AtPAP2 MEGSSKGLRKGAWTAEEDSLLRLCIDKYGEGKWHQVPLRAGLNRCRKSCRLRWLNYLKPSIKRGRLSNDEVDLLLRLHKLLGNRWSLIAGRLPGRTANDVKNYWNTHLSKKHESSCCKSKMKKKNIISPPTTPVQKIGVFKPRPRSFSVNNGCSHLNGLPEVDLIPSCLGLKKNNVCENSITCNKDDEKDDFVNNLMNGDNMWLENLLGENQEADAIVPEATTAEHGATLAFDVEQLWSLFDGETVELD
IbMYB1	BAF45114	Ipomoea batatas	>IbMYB1 MVISSVWSGSSSRVRKGSWSEEEDQLLRECIQKYGEGKWHLIPLRAGLNRCRKSCRLRWLNYLRPDIKRGEFSPDEIDLILRLHRLLGNRWSLIAGRIPGRTANDVKNLWNTHLQKKVSAMASSRQDNYWKGKAPEITENTVVRPRPRRFLKASSSPTTLLTGNATMVAYDGQLQEHMTTQPETTSDLLMENVQQKNLTTTLPSALETTPHDNVKWWEDVLSDKELNEEGQICWSEFPTDIDLLSELLS
NtAN2	ACO52472	Nicotiana tabacum	>NtAN2 MNICTNKSSSGVKKGAWTEEEDVLLKKCIEKYGEGKWHQVPLRAGLNRCRKSCRLRWLNYLRPHIKRGDFSFDEVDLILRLHKLLGNRWSLIAGRLPGRTANDVKNYWNSHLRKKLIAPHDQKESKQKAKKITIFRPRPRTFSKTNTCVKSNTNTVDKDIEGSSEIIRFNDNLKPTTEELTDDGIQWWADLLANNYNNNGIEEADNSSPTLLHEEMPLLS
AaMYB2	AML84515	Anthurium andraeanum	>AaMYB2 MEDVPNQLPTTGIELAKLRKGSWTREEDILLKACVEKYGEGQWHRVPSRAGLRRCRKSCRLRWLNYVKPTIKRGVFEEDEVDLIIRLHGLLGNRWSLIAGRIPGRTANDIKNYWNSYLGKKVVSQGALVDMERVTEASDVIKVKLGGSSQKPHLQRSRHLSADAGEGLSGGPPSVIKPRPRNLCKLPLLSQEINGRRDVSCCHVQMPSATDQRPADEGDPWLWLRHLLEEEGEYDQHQQQREDVAMIDSSPGAGSLAGEKVVHRRIPWTDQEAMEGGWWQLGWEGVLLHADHLAPQDLTFPEN
MaAN2	ASF20090	Muscari armeniacum	>MaAN2 MGAPSTSQGRRPALRKGAWTAEEDGLLSRCMEKHEPVKWKLVPELAGLNRCRKSCRLRWLNYLCPSVKRGRFEDDEVDLIVRLHKLLGNRWSLIAGRIPGRTANDVKNYWNTHLSKQTLVGRGARGASSVNVEVIKPQPQSVPRSWRWREDDGAASPGARSQEAELPSSCDGIAACELGVVNEGDVSLAVPDVEAGETHERQTNLWFEDGFRDDEFLLEGFEGGDGLNANFNLWFDFDSI
LhMYB6	BAJ05399	Lilium hybrid	>LhMYB6 MSPFRVSATSSSFSQMSPSPVLRLVRKGAWTQVEDDLLKRCIERHGVVRWSRVPQLAGLNRCRKSCRLRWLNYLDPRIRRGQFEEDEDDLIIRLHKLLGNRWSLIAGRLPGRTANDVKNYWNSHLSKKLIPQEKKVRACPCIAAPTRPQPRKCSIKTKTSVDDQQVNMSELIPQKKKVRACRIIAAPTRPQPRKCSIETKTSVDEQQVNMSESRPSADTANCAVWQDDLGNVKEMIEQLTEATIPSENTEGFAHEGLMQDGVSLWDNFIFDIQLSS
LhMYB12	BAJ05398	Lilium hybrid	>LhMYB12 MFQTFIAPANTGTTSPTSAGSGGSPGTRKGQWSKEEDNLLRKCINQYNPVKWSHVPKLAGLNRCRKSCRLRWVNYLDPSINRGSFSEDEEDLIIRLHKLLGNRWSLIAGRLPGRTANDIKNYWNSHLSKRKVNVEQRTLKPIRPQPVTLPRNWSWLRMKKQGEAEPKMETKVPDEEEHDQWLMINDSKHGHENYYTMNDQMDSNQQADFGFECIYGVGEEETTVDAILQWDGLLSDIKLWSDSEVV
ROSEA1	AKB94073	Antirrhinum majus	>ROSEA1 MEKNCRGVRKGTWTKEEDTLLRQCIEEYGEGKWHQVPHRAGLNRCRKSCRLRWLNYLRPNIKRGRFSRDEVDLIVRLHKLLGNKWSLIAGRIPGRTANDVKNFWNTHVGKNLGEDGERCRKNVMNTKTIKLTNIVRPRARTFTGLHVTWPREVGKTDEFSNVRLTTDEIPDCEKQTQFYNDVASPQDEVEDCIQWWSKLLETTEDGELGNLFEEAQQIGN
ZmC1	AAA33482	Zea mays	>ZmC1 MGRRACCAKEGVKRGAWTSKEDDALAAYVKAHGEGKWREVPQKAGLRRCGKSCRLRWLNYLRPNIRRGNISYDEEDLIIRLHRLLGNRWSLIAGRLPGRTDNEIKNYWNSTLGRRAGAGAGAGGSWVVVAPDTGSHATPAATSGACETGQNSAAHRADPDSAGTTTTSAAAVWAPKAVRCTGGLFFFHRDTTPAHAGETATPMAGGGGGGGGEAGSSDDCSSAASVSLRVGSHDEPCFSGDGDGDWMDDVRALASFLESDEDWLRCQTAGQLA
OsMYB	CAA75509	Oryza sativa	>OsMYB MGRRACCAKEGMKRGAWTSKEDDVLASYIKSHGEGKWREVPQRAGLRRCGKSCRLRWLNYLRPNIKRGNIDDDEEELIVRLHTLLGNRWSLIAGRLPGRTDNEIKNYWNSTLSRKIGTAATAAAGSRGGSTPDTARATDAASSSSVVPPGQQQQPASRADTDTATAAAAAAATTTTVWAPKAVRCTRGFFFHDRETAPLAAAAPAPAGELGDGDDVDCDYYCSGSSSAATTTSSSSLPAVVEPCFSAGDDWMDDVRALASFLDTDDAWNLCA
ZmPl	AAB67720	Zea mays	>ZmPl MGRRACCAKEGVKRGAWTAKEDDTLAAYVKAHGEGKWREVPQKAGLRRCGKSCRLRWLNYLRPNIKRGNISYDEEDLIVRLHKLLGNRWSLIAGRLPGRTDNEIKNYWNSTLGRRAGAGAGGSRVVFAPDTGSHATPAAAGSHEMTGGQKGAAPRADLGSPGSAAVVWAPKAARCTGGLFFHRDTPHAGETETPTPMMMAGGGGGEARSSDDCSSAASVSPLVGSSQHDPCFSGDGDGDWMDDVRALASFLESDEEWLRCHTAEQLV
DhMYB2	AQS79852	Dendrobium hybrid cultivar	>DhMYB2 MGKNPCCFKEGLNKGAWTTSEDMLLKAFVNIHGEGKWTTVPHKAGLRRSGKSCRLRWLNYLRPNVKHGNFSEEEDDLIIRLHKLLGNRWSLIAGRLPGRTDNEIKNYWNITLCKKASFQHQMHQPSRPSIIQRPPTSNLGFPTSSSTTQSQAATNDTTLILTTAIRCNKLAIPMLLPSSSTSKQEIPNMQLAEESIAKVASMIPESSKVGPLVEEDLFKELFQVEENMVLNNDKFNDDNIVSFPDQAAVMEFERLQDFEKWMLNDEDVDCLPPNDQMRMLTSLFDIGSEF
PeMYB11	QCS14308	Phalaenopsis equestris	>PeMYB11 MKQRAKYDEDGVNKGAWTAEEDELLASYVNAVGEGNWTSVPKKAGLNRRGKSCRLRWLNYLRPNIKRGNISVEEEELIIRLHKLLGNRWSLIAGRLPGRTDNEIKNYWNTTLSKKIQTKKFTINMPNIKAWKPKSNPLETKITSSISYSIQTTELECTKASYPLHVLPSTSGVIQTQQINQQNFQEELMEEKKDKVLDYNSFSFDDEMWIAGLEFGGEINVVDDYDNDLVCSLFDKNL
OgMYB1	ABS58501	Oncidium gower	>OgMYB1 MKRKPYGNDDELNKGPWTALEDELLTSYINASGEGKWTSVPKNAGLKRCGKSCRQRWLNYLRPDIKRGNISEEEEELIIRLHKLLGNRWSLIAGRLPGRTDNEIKNYWNTTLSKKLENLNFALNMPNNKAFTPISSKPHHEHYNSSSSSTHALIRTKALRCTKASHSYFPLQIPSSADGIDQIEQINQQNFGDELMENETMVGVKSSNLPSFDDEMWFNGLEFDGLIDGNDEDGILIEDDWASGSILETDIWLNF
AtTT2	Q9FJA2	Arabidopsis thaliana	>AtTT2 MGKRATTSVRREELNRGAWTDHEDKILRDYITTHGEGKWSTLPNQAGLKRCGKSCRLRWKNYLRPGIKRGNISSDEEELIIRLHNLLGNRWSLIAGRLPGRTDNEIKNHWNSNLRKRLPKTQTKQPKRIKHSTNNENNVCVIRTKAIRCSKTLLFSDLSLQKKSSTSPLPLKEQEMDQGGSSLMGDLEFDFDRIHSEFHFPDLMDFDGLDCGNVTSLVSSNEILGELVPAQGNLDLNRPFTSCHHRGDDEDWLRDFTC
PeMYB2	A0A096ZX46	Phalaenopsis equestris	>PeMYB2 MGRNPSCSKEGLNKGAWTAVEDKLLIKYVNAHGEGKWTTVPHMAGLKRSGKSCRLRWLNYLRPNVKRGNFSEEEIDLIIRLHKLLGNRWSLIAGRIPGRTDNEIKNYWNTTLAKKTTSQLPSQKPPASNQTLPSPSSSPSPQSTNNKTLNRPKALRCSQLGFLVGEPIATVASGLPNQNTKASTIAEEELLQEEEENVLWNCRFDDDNAVFADEDLMEFNGMQDFESWMLNDDGCYLPDDENINWLTSLFDMEGELLKQF
PeMYB12	A0A096ZX55	Phalaenopsis equestris	>PeMYB12 MGRNASSSSNGLTKGAWNAHEDKLLISCIQVHGEGSWKSVPQKAGLNRCGKSCRLRWLNYLRPNIKHGNFSEEEEDLIIRLHKLIGNRWSLIAGRIPGRTDNEIKNYWNTTLGKKLRNQQRQTKVDAALPTSSPPYKNDRTAEMIRPKAVNSTKSHPRNLPNVPSPSAAAVAVEAAAQKMVIEERNNGAAIEDWFLDFDLDCLDGVMMFREMDIDGWI

## Sheet: Table S3
Supplementary Table S3.A summary of the sequencing data
Sample	Clean reads	Clean bases	GC content(%)	Q20(%)	Q30(%)
W1-1	22904326	6854702642	46.02	98.01	94.43
W1-2	21153995	6331803828	45.92	97.36	92.62
W1-3	22674348	6783466230	45.96	97.44	92.95
W2-1	21285477	6370151268	45.7	97.34	92.71
W2-2	21906422	6556709758	45.91	97.43	92.96
W2-3	21857761	6542767344	46.17	97.19	92.35
W3-1	21176714	6338474358	46.61	97.45	92.84
W3-2	20923730	6263029078	46.74	97.37	92.59
W3-3	21065847	6304628212	46.67	97.44	92.79
P1-1	22870547	6845108806	45.2	97.01	91.95
P1-2	21247595	6360440678	45.58	97.28	92.51
P1-3	22147981	6629595994	46.21	96.98	91.9
P2-1	21890212	6551825262	45	97.11	92.17
P2-2	22990206	6881149788	45.26	97.03	92
P2-3	23383146	6998218990	45.22	97.28	92.59
P3-1	21273807	6367967828	46.27	97.38	92.77
P3-2	21052173	6302381038	46.01	97.25	92.3
P3-3	21072734	6307435162	46.14	97.06	91.95
Note: (1)Samples: Sample name; (2)Clean reads: Counts of clean PE reads; (3)Clean bases: total base number of Clean Data; (4)GC content: Percentage of G,C in clean data. (5)≥Q30%: Percentage of bases with Q-score no less than Q30.

## Sheet: Table S4
Supplementary Table S4. Statistics on data mapping
Sample	Total Reads	Mapped Reads	Uniq Mapped Reads	Multiple Map Reads	Reads Map to '+'	Reads Map to '-'
W1-1	45808652	37,403,082 (81.65%)	35,393,648 (77.26%)	2,009,434 (4.39%)	20,240,816 (44.19%)	20,129,278 (43.94%)
W1-2	42307990	34,298,790 (81.07%)	32,227,019 (76.17%)	2,071,771 (4.90%)	18,864,527 (44.59%)	18,789,087 (44.41%)
W1-3	45348696	36,620,903 (80.75%)	34,347,729 (75.74%)	2,273,174 (5.01%)	20,281,364 (44.72%)	20,196,755 (44.54%)
W2-1	42570954	34,440,034 (80.90%)	32,307,778 (75.89%)	2,132,256 (5.01%)	18,910,698 (44.42%)	18,843,258 (44.26%)
W2-2	43812844	35,380,213 (80.75%)	32,799,368 (74.86%)	2,580,845 (5.89%)	19,949,312 (45.53%)	19,871,993 (45.36%)
W2-3	43715522	35,681,597 (81.62%)	33,402,741 (76.41%)	2,278,856 (5.21%)	19,627,227 (44.90%)	19,570,381 (44.77%)
W3-1	42353428	34,525,156 (81.52%)	31,963,874 (75.47%)	2,561,282 (6.05%)	19,597,543 (46.27%)	19,556,103 (46.17%)
W3-2	41847460	33,909,694 (81.03%)	31,125,469 (74.38%)	2,784,225 (6.65%)	19,525,067 (46.66%)	19,477,972 (46.55%)
W3-3	42131694	34,067,480 (80.86%)	31,317,693 (74.33%)	2,749,787 (6.53%)	19,632,435 (46.60%)	19,590,307 (46.50%)
P1-1	45741094	36,336,566 (79.44%)	34,089,942 (74.53%)	2,246,624 (4.91%)	20,052,514 (43.84%)	19,975,503 (43.67%)
P1-2	42495190	34,030,152 (80.08%)	32,015,318 (75.34%)	2,014,834 (4.74%)	18,633,736 (43.85%)	18,576,431 (43.71%)
P1-3	44295962	35,880,044 (81.00%)	33,457,671 (75.53%)	2,422,373 (5.47%)	20,165,029 (45.52%)	20,111,583 (45.40%)
P2-1	43780424	34,580,634 (78.99%)	32,382,510 (73.97%)	2,198,124 (5.02%)	19,148,049 (43.74%)	19,064,210 (43.55%)
P2-2	45980412	36,434,168 (79.24%)	34,108,479 (74.18%)	2,325,689 (5.06%)	20,185,845 (43.90%)	20,099,454 (43.71%)
P2-3	46766292	36,724,951 (78.53%)	34,369,362 (73.49%)	2,355,589 (5.04%)	20,335,034 (43.48%)	20,241,241 (43.28%)
P3-1	42547614	34,541,963 (81.18%)	31,502,878 (74.04%)	3,039,085 (7.14%)	20,253,685 (47.60%)	20,223,493 (47.53%)
P3-2	42104346	34,439,977 (81.80%)	31,902,048 (75.77%)	2,537,929 (6.03%)	19,415,771 (46.11%)	19,397,949 (46.07%)
P3-3	42145468	34,298,282 (81.38%)	31,722,137 (75.27%)	2,576,145 (6.11%)	19,454,631 (46.16%)	19,440,950 (46.13%)
Note: Sample: sample ID in system; Total Reads: Counts of Clean Reads, counted as single end; Mapped Reads: Counts of mapped reads and the proportion of that in clean data; Uniq Mapped Reads: Counts of reads mapped to a unique position on reference genome and proportion of that in clean data; Multiple Mapped Reads: Counts of reads mapped to multiple positions on reference genome and proportion of…

## Sheet: Table S5
Supplementary Table S5. Annotated new genes statistics of different databases
Annotated databases	Number of annotated unigene	Percentage (%)
COG_Annotation	89	2.5
GO_Annotation	798	22.6
KEGG_Annotation	697	19.7
KOG_Annotation	497	14.1
Pfam_Annotation	640	18.1
Swissprot_Annotation	446	12.6
TrEMBL_Annotation	1531	43.3
eggNOG_Annotation	815	23.1
nr_Annotation	1573	44.5
All_Annotated	1590	45

## Sheet: Table S6
Supplementary Table S6. Genes involed in the anthocyanin biosynthesis
Gene name	ID_number	W1	W2	W3	P1	P2	P3	NR_annotation
CHS	gene-KFK09_009531	520.68	17.772	0.941418	5.43743	1.28882	0.124347	chalcone synthase [Dendrobium nobile]
	gene-KFK09_005131	90.3438	0.870874	2.04271	6.90676	2.59141	4.93063	chalcone synthase 8 [Dendrobium catenatum]
CHI	gene-KFK09_016792	363.727	68.0729	6.92994	4.8922	6.06115	13.0559	probable chalcone--flavonone isomerase 3 [Dendrobium catenatum]
	gene-KFK09_000997	1542.92	499.836	623.905	284.992	160.565	124.601	chalcone--flavonone isomerase [Dendrobium catenatum]
F3'5'H	gene-KFK09_007561	1.21808	4.51863	4.88917	1.16092	1.69957	5.69777	flavonoid 3',5'-hydroxylase [Dendrobium moniliforme]
	gene-KFK09_007560	1.83379	3.50641	4.73526	3.0044	4.2911	5.11724	flavonoid 3',5'-hydroxylase [Dendrobium moniliforme]
F3'H	gene-KFK09_005910	0.474451	0.820403	0.028394	5.67346	0.827523	0	Flavonoid 3'-monooxygenase [Dendrobium catenatum]
	gene-KFK09_009294	15.1378	2.57428	1.35054	2.77983	0.55899	3.28861	flavonoid 3'-monooxygenase CYP75B3-like [Dendrobium catenatum]
	gene-KFK09_025539	0.876456	0.397686	1.7508	0.839465	0.750929	2.47061	flavonoid 3'-monooxygenase [Dendrobium catenatum]
	gene-KFK09_004551	0.152056	0.229023	1.23878	1.30221	1.95278	1.89236	flavonoid 3'-monooxygenase isoform X2 [Dendrobium catenatum]
	gene-KFK09_009295	39.6931	12.1777	1.84065	3.08232	2.28053	3.04515	flavonoid 3'-monooxygenase CYP75B3-like [Dendrobium catenatum]
	gene-KFK09_005909	0.543298	1.05348	0.110831	6.01002	0.708398	0	flavonoid 3'-monooxygenase-like [Dendrobium catenatum]
	gene-KFK09_001206	6.82632	21.2194	201.987	192.759	75.0046	685.207	flavanone 3-dioxygenase 2 isoform X1 [Dendrobium catenatum]
	gene-KFK09_007660	138.842	62.593	3.24873	3.84743	3.00033	0.817821	flavanone 3-dioxygenase [Dendrobium officinale]
	gene-KFK09_007661	68.0552	29.4508	2.75812	1.60779	2.70185	0.377127	LOW QUALITY PROTEIN: naringenin,2-oxoglutarate 3-dioxygenase-like [Dendrobium catenatum]
DFR	gene-KFK09_003573	0.396162	33.7933	161.248	25.7232	142.232	325.157	putative anthocyanidin reductase [Dendrobium catenatum]
	gene-KFK09_008869	0.720121	0	0	0	0	0	dihydroflavinol reductase [Dendrobium moniliforme]
	gene-KFK09_003571	1.22003	12.8296	4.72777	0.753491	0.0503763	4.55468	putative anthocyanidin reductase [Dendrobium catenatum]
ANS	gene-KFK09_023910	1.53178	0	0.150095	0	0	0.0905067	leucoanthocyanidin dioxygenase [Dendrobium catenatum]
	NewGene_10211	2.76566	0.236347	0.0385637	0.277508	0.231613	0.119015	leucoanthocyanidin dioxygenase [Dendrobium catenatum]
UFGT	gene-KFK09_011793	78.6606	8.67902	0.736749	3.0879	2.79031	0.898206	UDP-glucose flavonoid 3-O-glucosyltransferase 2, partial [Dendrobium officinale]
PAL	gene-KFK09_008127	105.473	49.8051	527.363	384.714	547.394	92.8881	phenylalanine ammonia-lyase-like [Dendrobium catenatum]
	gene-KFK09_017888	127.929	131.428	1348.76	941.24	1616.88	1293.28	Phenylalanine ammonia-lyase [Dendrobium catenatum]
C4H	gene-KFK09_021341	254.465	311.35	1242.31	150.205	255.891	1355.58	trans-cinnamate 4-monooxygenase-like [Dendrobium catenatum]
	gene-KFK09_007477	106.983	137.379	358.524	126.923	107.19	63.2291	trans-cinnamate 4-monooxygenase [Dendrobium catenatum]
4CL	gene-KFK09_012355	0.0124833	0	0.732562	0.314788	3.53446	8.74603	4-coumarate--CoA ligase 1-like [Dendrobium catenatum]
	gene-KFK09_018850	49.264	9.79051	10.6622	30.7658	4.63598	0.147544	probable 4-coumarate--CoA ligase 2 isoform X1 [Dendrobium catenatum]
	gene-KFK09_029081	0.693296	0	0	0	0	0	probable 4-coumarate--CoA ligase 2 [Dendrobium catenatum]
	gene-KFK09_011790	41.9952	10.5258	21.0548	37.7304	48.5113	13.9237	4-coumarate--CoA ligase [Dendrobium catenatum]
	gene-KFK09_012170	7.7096	9.08345	6.98734	6.6386	4.09906	3.0288	4-coumarate--CoA ligase-like 6 isoform X1 [Dendrobium catenatum]
	gene-KFK09_026977	229.389	152.25	7.23664	4.00682	1.17262	7.82731	4-coumarate--CoA ligase-like 7 [Dendrobium catenatum]
	gene-KFK09_029084	0.272595	0	0	0	0	0	probable 4-coumarate--CoA ligase 2 [Dendrobium catenatum]
	gene-KFK09_029086	6.65516	0.163259	0	0.0340737	0	0	probable 4-coumarate--CoA ligase 2 [Dendrobium catenatum]
	gene-KFK09_010549	0.507579	2.32368	0.282765	9.5791	268.529	1.37588	4-coumarate--CoA ligase-like 6 [Dendrobium catenatum]
	gene-KFK09_013065	0.695969	0.129188	0.176052	0.49953	0.028654	0.0197807	4-coumarate--CoA ligase-like 1 [Dendrobium catenatum]
	gene-KFK09_018842	7.35853	5.33637	0.689068	0.0959313	0.264745	0.236864	4-coumarate--CoA ligase-like 6 [Dendrobium catenatum]
	gene-KFK09_009842	25.0362	47.7818	70.243	154.751	61.8712	228.538	4-coumarate--CoA ligase-like 7 [Dendrobium catenatum]
